# Supplementary material for: Predictors of Seasonal Influenza Vaccination Willingness among High-Risk Populations Three Years after the Onset of the COVID-19 Pandemic
Source: Vaccines (Basel). 2023 Feb 1;11(2):331. doi: 10.3390/vaccines11020331 (PMC9963446; doi:10.3390/vaccines11020331)
Supplement: Supplementary file 1 [file vaccines-11-00331-s001.zip]

Archive with 1 entries (1 files):
- vaccines-2191323-supplementary.pdf
